# Supplementary material for: Flexible Symmetric-Defection Antenna with Bending and Thermal Insensitivity for Miniaturized UAV
Source: Micromachines (Basel). 2024 Jan 21;15(1):159. doi: 10.3390/mi15010159 (PMC10818624; doi:10.3390/mi15010159)
Supplement: Supplementary file 1 [file micromachines-15-00159-s001.zip]

Archive with 1 entries (1 files):
- micromachines-2818874-supplementary.pdf
